# Supplementary material for: Vitamin B and Vitamin C Affect DNA Methylation and Amino Acid Metabolism in Mycobacterium bovis BCG
Source: Front Microbiol. 2020 Apr 22;11:812. doi: 10.3389/fmicb.2020.00812 (PMC7188828; doi:10.3389/fmicb.2020.00812)
Supplement: Supplementary file 2 [file Table_1.XLSX]

## Sheet: Supplementary Table 1
Supplementary Table 1. DNA sequencing statistics for DNA methylation analysis
		Polymerase reads	Subread
BCG1-VB1	Number	106184	251273
	Bases	2333358938	2324694670
	Mean Length (bp)	21974	9251
	Coverage	533x	531x
BCG2- VC	Number	86570	178205
	Bases	1595704107	1590219467
	Mean Length (bp)	18432	8923
	Coverage	364x	363x
BCG3-Control	Number	99038	236435
	Bases	2173448189	2163617818
	Mean Length (bp)	21945	9151
	Coverage	496x	494x

## Sheet: Supplementary Table 2
Supplementary Table 2. DNA methylation sites in three BCG samples
		BCG1-VB1		BCG2-VC		BCG3-Control
		Number	Ratio	Number	Ratio	Number	Ratio
m6A	CDS	4721	0.921351	4732	0.922237	4700	0.920666
	Intergenic	403	0.0786495	399	0.0777626	405	0.079334
m4C	CDS	0		4894	0.920444	0
	Intergenic	0		423	0.0795561	0

## Sheet: Supplementary Table 3
Supplementary Table 3. Motifs containing DNA methylation sites of three BCG samples
	Modification Type	Motif	Motifs in Genome	Ratio	Motifs in Gene	Ratio	Motifs in Intergenic	Ratio
BCG1-VB1	m6A	CACGCAG	798	0.155738	719	0.901003	79	0.0989975
		CTCCAG	1916	0.373927	1790	0.934238	126	0.065762
		CTGGAG	1893	0.369438	1767	0.933439	126	0.066561
		GATNNNNRTAC	261	0.0509368	225	0.862069	36	0.137931
		GTAYNNNNATC	256	0.049961	220	0.859375	36	0.140625
BCG2- VC	m4C	CWGVNVNGV	2305	0.433515	2100	0.911063	205	0.0889371
		GCWNBDNNG	1799	0.338349	1670	0.928293	129	0.0717065
		GCWNBDNNG,CWGVNVNGV	1213	0.228136	1124	0.926628	89	0.0733718
	m6A	CACGCAG	805	0.156889	726	0.901863	79	0.0981366
		CTCCAG	1910	0.372247	1787	0.935602	123	0.0643979
		CTGGAG	1897	0.369714	1771	0.933579	126	0.0664207
		GATNNNNRTAC	267	0.0520366	231	0.865169	36	0.134831
		GTAYNNNNATC	252	0.0491132	217	0.861111	35	0.138889
BCG3-Control	m6A	CACGCAG	797	0.156121	718	0.900878	79	0.0991217
		CTCCAG	1904	0.372968	1778	0.933824	126	0.0661765
		CTGGAG	1886	0.369442	1759	0.932662	127	0.0673383
		GATNNNNRTAC	265	0.0519099	228	0.860377	37	0.139623
		GTAYNNNNATC	253	0.0495593	217	0.857708	36	0.142292

## Sheet: Supplementary Table 4
Supplementary Table 4. Enrichment analysis of m6A affected genes in BCG
Pathway Class	m6A affected BCG genes involved in each pathway	BCG genes involved in each pathway	Pvalue	FDR
Signal transduction	50	70	0.000260497	0.00520995
Carbohydrate metabolism	125	207	0.0043052	0.0241114
Cellular community - prokaryotes	29	41	0.00482228	0.0241114
Nucleotide metabolism	58	89	0.00418417	0.0241114
Cell growth and death	20	28	0.0117342	0.0429459
Metabolism of other amino acids	51	80	0.0128838	0.0429459
Pentose and glucuronate interconversions [PATH:ko00040]	4	4	0	0
Two-component system [PATH:ko02020]	42	57	0.000225037	0.0132772
Alanine, aspartate and glutamate metabolism [PATH:ko00250]	22	27	0.000340278	0.0133843
COG Class	m6A affected BCG genes involved in each COG	BCG genes involved in each COG	Pvalue	FDR
Cell envelope biogenesis, outer membrane	71	114	0.00133268	0.0279862

## Sheet: Supplementary Table 5
Supplementary Table 5. Enrichment analysis of un-methylated genes in BCG
Pathway.Class	Un-methylated BCG genes involved in each pathway	BCG genes involved in each pathway	Pvalue	FDR
Translation	28	86	0.000205114	0.00410228
Membrane transport	24	86	0.00632208	0.0421472
Metabolism of cofactors and vitamins	41	163	0.00501746	0.0421472
Ribosome [PATH:ko03010]	26	59	3.98318e-07	4.70015e-05
COG Class	Unmethy.in	in	Pvalue	FDR
Function unknown	79	270	4.7639e-05	0.00100042
General function prediction only	98	382	0.00157615	0.0165495

## Sheet: Supplementary Table 6
Supplementary Table 6. Enrichment analysis of m4C affected genes in BCG
Pathway.Class	m4C affected BCG genes involved in each pathway	BCG genes involved in each pathway	Pvalue	FDR
Amino acid metabolism	175	227	0.000376766	0.00753532
Biosynthesis of vancomycin group antibiotics [PATH:ko01055]	3	3	0	0
Ether lipid metabolism [PATH:ko00565]	3	3	0	0
Tropane, piperidine and pyridine alkaloid biosynthesis [PATH:ko00960]	3	3	0	0
Acarbose and validamycin biosynthesis [PATH:ko00525]	4	4	0	0
Novobiocin biosynthesis [PATH:ko00401]	4	4	0	0
Chlorocyclohexane and chlorobenzene degradation [PATH:ko00361]	5	5	0	0
Styrene degradation [PATH:ko00643]	5	5	0	0
Nucleotide excision repair [PATH:ko03420]	11	11	0	0
Lysine biosynthesis [PATH:ko00300]	13	13	0	0
Peptidoglycan biosynthesis [PATH:ko00550]	15	15	0	0
Aminoacyl-tRNA biosynthesis [PATH:ko00970]	22	24	0.00117056	0.0125569
COG Class	m4C affected BCG genes involved in each COG	BCG genes involved in each COG	Pvalue	FDR
Amino acid transport and metabolism	153	199	1.90454e-05	0.000399953
Cell envelope biogenesis, outer membrane	89	114	0.000329756	0.00346243

## Sheet: Supplementary Table 7
Supplementary Table 7. Enrichment analysis of significantly regulated genes after vitamin treatment
Vitamin B1	Pathway	Down-regulated BCG genes involved in each pathway	BCG genes involved in each pathway	Pvalue	FDR
	Biosynthesis of siderophore group nonribosomal peptides [PATH:ko01053]	4	9	1.57315e-06	6.29259e-05
	Nitrogen metabolism [PATH:ko00910]	4	22	0.000253463	0.00506926
	Two-component system [PATH:ko02020]	5	55	0.0035114	0.0468186
	Pathway	Up-regulated BCG genes involved in each pathway	BCG genes involved in each pathway	Pvalue	FDR
	Glyoxylate and dicarboxylate metabolism [PATH:ko00630]	2	41	0.0311407	0.0467111
	Cysteine and methionine metabolism [PATH:ko00270]	3	30	0.00131547	0.0052619
	Amino sugar and nucleotide sugar metabolism [PATH:ko00520]	2	22	0.00553124	0.0171371
	Sulfur metabolism [PATH:ko00920]	3	21	0.000316776	0.00190066
Vitamin C	Pathway	Down-regulated BCG genes involved in each pathway	BCG genes involved in each pathway	Pvalue	FDR
	Energy metabolism	7	141	0.00121489	0.0133638
	Oxidative phosphorylation [PATH:ko00190]	5	43	4.4519e-05	0.00345022
	Pathway	Up-regulated BCG genes involved in each pathway	BCG genes involved in each pathway	Pvalue	FDR
	Replication and repair	7	50	0.000272529	0.00381541
	Homologous recombination [PATH:ko03440]	3	21	0.00598888	0.0332716
	Sulfur metabolism [PATH:ko00920]	3	21	0.00598888	0.0332716
	Arginine biosynthesis [PATH:ko00220]	3	19	0.0040902	0.0331926
	Base excision repair [PATH:ko03410]	3	15	0.00160218	0.0200272
	Mismatch repair [PATH:ko03430]	3	15	0.00160218	0.0200272
	DNA replication [PATH:ko03030]	2	14	0.0127252	0.048943
	One carbon pool by folate [PATH:ko00670]	2	13	0.0102569	0.0466223
	Thiamine metabolism [PATH:ko00730]	2	10	0.00464697	0.0331926
	Biosynthesis of siderophore group nonribosomal peptides [PATH:ko01053]	3	9	0.000173543	0.00867714

## Sheet: Supplementary Table 8
Supplementary Table 8. Enrichment analysis of significantly regulated metabolites after vitamin treatment
		Total	Expected	Hits	Raw p	-log(p)	Holm adjust	FDR	Impact	compounds
VB1 vs Control	Cysteine and methionine metabolism	34	0.26904	2	0.027082	3.6089	1	1	0.11777	C00170,C00021
		Total	Expected	Hits	Raw p	-log(p)	Holm adjust	FDR	Impact	compounds
VC vs Control	Novobiocin biosynthesis	3	0.050445	1	0.04965	3.0028	1	1	0	C00082
		Total	Expected	Hits	Raw p	-log(p)	Holm adjust	FDR	Impact	compounds
VB1 vs VC	D-Glutamine and D-glutamate metabolism	7	0.11771	1	0.11225	2.187	1	1	0.17241	C00025
	gamma-Hexachlorocyclohexane degradation	8	0.13452	1	0.12728	2.0614	1	1	0	C00870
	Streptomycin biosynthesis	9	0.15134	1	0.14207	1.9514	1	1	0.14286	C00092
	Arginine and proline metabolism	41	0.68942	2	0.14876	1.9054	1	1	0.16268	C00025,C00148
	Nicotinate and nicotinamide metabolism	13	0.2186	1	0.19891	1.6149	1	1	0.12617	C00003
	beta-Alanine metabolism	16	0.26904	1	0.2392	1.4305	1	1	0	C00864
	Butanoate metabolism	18	0.30267	1	0.26498	1.3281	1	1	0	C00025
	Nitrogen metabolism	18	0.30267	1	0.26498	1.3281	1	1	0	C00025
	Alanine, aspartate and glutamate metabolism	18	0.30267	1	0.26498	1.3281	1	1	0.34043	C00025
	Glutathione metabolism	21	0.35312	1	0.30213	1.1969	1	1	0.0119	C00025
	Aminoacyl-tRNA biosynthesis	66	1.1098	2	0.30594	1.1844	1	1	0	C00148,C00025
	Pantothenate and CoA biosynthesis	23	0.38675	1	0.3259	1.1212	1	1	0.14377	C00864
	Purine metabolism	73	1.2275	2	0.35076	1.0477	1	1	0.00539	C00294,C00212
	Pyruvate metabolism	26	0.43719	1	0.36014	1.0213	1	1	0	C02504
	Valine, leucine and isoleucine biosynthesis	26	0.43719	1	0.36014	1.0213	1	1	0.04831	C02504
	Starch and sucrose metabolism	31	0.52127	1	0.41359	0.88289	1	1	0	C00092
	Porphyrin and chlorophyll metabolism	33	0.5549	1	0.43376	0.83525	1	1	0	C00025
	Cysteine and methionine metabolism	34	0.57171	1	0.44361	0.81282	1	1	0.03099	C00170

## Sheet: Supplementary Table 9
Supplementary Table 9. Amino acids content in BCG samples
	VB1 treated	Control	Fold_Change			VC treated	Control	Fold_Change
Ala	4.4546	8.91799	0.499507		Phe	1.88478	2.23023	0.845106
Gly	2.93402	4.99104	0.587856		Trp	14.086	15.6423	0.900508
Glu	66.6102	103.598	0.642969		Met	4.258	4.62849	0.919953
Trp	38.8705	59.0177	0.658624		Glu	23.8924	24.3409	0.981573
Sar	25.4911	38.4586	0.66282		Ile	3.62073	3.53022	1.02564
Val	5.10535	7.48522	0.682057		Leu	5.04762	4.67919	1.07874
Lys	27.3455	39.0074	0.701033		Sar	23.5462	20.6784	1.13868
Ser	4.98785	7.02788	0.709724		His	1.04329	0.878409	1.18771
Leu	6.41939	8.8397	0.726199		Val	4.77825	3.95271	1.20885
Asp	5.16309	6.89264	0.749074		Ala	2.15366	1.75811	1.22498
Thr	9.00472	11.7565	0.765938		Ser	2.95118	2.39914	1.2301
Arg	4.61153	5.81602	0.792902		Tyr	1.91818	1.47029	1.30463
Tyr	3.70778	4.65371	0.796736		Arg	4.10599	2.95601	1.38903
Ile	4.43379	5.53059	0.801684		Gly	2.55666	1.75694	1.45518
Phe	4.29507	5.24512	0.81887		Lys	16.1863	10.2367	1.5812
His	1.27693	1.55448	0.821456		Orn	2.11958	1.2669	1.67304
Orn	1.67716	1.77054	0.947261		Thr	2.77622	1.53753	1.80563
Met	6.46288	5.89455	1.09642		Asp	2.20435	0.793978	2.77633
ABA	34.9217	30.3585	1.15031

## Sheet: Supplementary Table 10
Supplementary Table 10. Amino acids metabolism pathway and gene regulation after vitamin addition in BCG samples
gene id	KO_ID	KO_Description	Pathway	Reaction Step	Product	VB1-FPKM	Control-FPKM	log2FC	Qvalue	Regulate	AA change	Vc-FPKM	Control-FPKM	log2FC	Qvalue	Regulate	AA change	m6A in coding	m6A in promoter	m4C in coding	m4C in promoter
JTY_RS14370	K00259	alanine dehydrogenase[1.4.1.1]	Alanine, aspartate and glutamate metabolism [PATH:ko00250]	Pyruvate-Alanine	Alanine	262.032	178.915	0.550469	4.12606e-05	-	0.49	149.328	205.209	-0.458605	0.285609	-
JTY_RS14375	K00259	alanine dehydrogenase[1.4.1.1]	Alanine, aspartate and glutamate metabolism [PATH:ko00250]	Pyruvate-Alanine	Alanine	153.669	146.473	0.0691934	0.782306	-	0.49	182.628	159.048	0.199451	0.779337	-		Identical		VC-unique
JTY_RS01780	K14260	alanine-synthesizing transaminase[2.6.1.2]	Alanine, aspartate and glutamate metabolism [PATH:ko00250]	Pyruvate-Alanine	Alanine	318.265	263.161	0.274285	0.0523761	-	0.49	252.458	375.706	-0.573561	0.5068	-
JTY_RS08620	K00611	ornithine carbamoyltransferase[2.1.3.3]	Arginine biosynthesis [PATH:ko00220]	6	Arg	34.6965	39.3244	-0.180634	0.520851	-	0.79	122.104	40.8886	1.57834	0.116078	-	1.38	Identical		VC-unique
JTY_RS08630	K01940	argininosuccinate synthase[6.3.4.5]	Arginine biosynthesis [PATH:ko00220]	7	Arg	124.884	161.636	-0.372165	0.0445821	-	0.79	150.457	153.572	-0.0295726	0.7173	-	1.38	Identical		VC-unique
JTY_RS08635	K01755	argininosuccinate lyase[4.3.2.1]	Arginine biosynthesis [PATH:ko00220]	8	Arg	45.9116	72.2168	-0.653474	0.00224791	-	0.79	153.209	73.1942	1.0657	0.614822	-	1.38	Identical		VC-unique
JTY_RS05325	K01478	arginine deiminase[3.5.3.6]	Arginine biosynthesis [PATH:ko00220]	7-b	Arg	71.4276	76.2744	-0.0947163	0.491305	-	0.79	200.629	90.9879	1.14079	0.541774	-	1.38			VC-unique
JTY_RS14200	K00619	amino-acid N-acetyltransferase[2.3.1.1]	Arginine biosynthesis [PATH:ko00220]	1	Arg-Ornithine	39.5768	37.2221	0.088497	0.821801	-	0.79	213.532	56.0351	1.93005	0.211151	-	1.6		Identical
JTY_RS08610	K00930	acetylglutamate kinase[2.7.2.8]	Arginine biosynthesis [PATH:ko00220]	2	Arg-Ornithine	55.7068	67.8429	-0.284344	0.148888	-	0.79	143.478	42.0055	1.77218	0.0313642	UP	1.6	Identical		VC-unique
JTY_RS08600	K00145	N-acetyl-gamma-glutamyl-phosphate reductase[1.2.1.38]	Arginine biosynthesis [PATH:ko00220]	3	Arg-Ornithine	43.5487	32.2135	0.434963	0.0582149	-	0.79	174.96	32.7544	2.41727	0.00142014	UP	1.6			VC-unique
JTY_RS08615	K00821	acetylornithine/N-succinyldiaminopimelate aminotransferase[2.6.1.17]	Arginine biosynthesis [PATH:ko00220]	4	Arg-Ornithine	56.398	63.1532	-0.163212	0.374791	-	0.79	139.05	48.3213	1.52487	0.061245	-	1.6			VC-unique
JTY_RS12050	K00821	acetylornithine/N-succinyldiaminopimelate aminotransferase[2.6.1.17]	Arginine biosynthesis [PATH:ko00220]	4	Arg-Ornithine	16.1847	15.0222	0.107534	0.846201	-	0.79	65.2257	18.3415	1.83033	0.262128	-	1.6			VC-unique
JTY_RS08605	K00620	glutamate N-acetyltransferase / amino-acid N-acetyltransferase[2.3.1.1]	Arginine biosynthesis [PATH:ko00220]	5	Arg-Ornithine	52.6589	53.1548	-0.0135249	0.933526	-	0.79	157.609	35.4825	2.15117	0.00514265	UP	1.6			VC-unique
JTY_RS08100	K01424	L-asparaginase[3.5.1.1]	Alanine, aspartate and glutamate metabolism [PATH:ko00250]	Asn-Asp	Aspartate	67.1397	79.9585	-0.252086	0.0504929	-	0.75	192.224	81.7469	1.23355	0.360156	-	2.7	Identical		VC-unique
JTY_RS12130	K00640	serine O-acetyltransferase[2.3.1.30]	Cysteine and methionine metabolism [PATH:ko00270]	1	Cys	258.576	403.184	-0.640851	1.82481e-07	-		173.643	288.466	-0.732279	0.12936	-		Identical		VC-unique
JTY_RS12125	K01738	cysteine synthase A[2.5.1.47]	Cysteine and methionine metabolism [PATH:ko00270]	2	Cys	762.733	910.147	-0.254921	0.0540088	-		341.428	856.602	-1.32704	0.394203	-		Identical		VC-unique
JTY_RS19195	K01738	cysteine synthase A[2.5.1.47]	Cysteine and methionine metabolism [PATH:ko00270]	2	Cys	143.136	176.174	-0.299614	0.0152835	-		163.679	167.066	-0.0295437	0.370062	-				VC-unique
JTY_RS04500	K01738	cysteine synthase A[2.5.1.47]	Cysteine and methionine metabolism [PATH:ko00270]	2	Cys	270.844	31.6557	3.09693	1.30186e-134	UP		231.016	55.5368	2.05648	0.0198714	UP		Identical		VC-unique
JTY_RS20140	K00265	glutamate synthase (NADPH/NADH) large chain[1.4.1.14]	Alanine, aspartate and glutamate metabolism [PATH:ko00250]	Oxoglutarate-Glutamate	Glutamate	261.304	277.572	-0.0871311	0.48585	-	0.64	226.627	354.96	-0.647334	0.458827	-	0.98	Identical		VC-unique
JTY_RS20135	K00266	glutamate synthase (NADPH/NADH) small chain[1.4.1.14]	Alanine, aspartate and glutamate metabolism [PATH:ko00250]	Oxoglutarate-Glutamate	Glutamate	304.352	348.449	-0.195206	0.128032	-	0.64	211.127	489.344	-1.21274	0.0980991	-	0.98	Identical		VC-unique
JTY_RS12855	K15371	glutamate dehydrogenase[1.4.1.2]	Alanine, aspartate and glutamate metabolism [PATH:ko00250]	Oxoglutarate-Glutamate	Glutamate	387.998	403.965	-0.0581827	0.638006	-	0.64	199.469	408.722	-1.03496	0.247299	-	0.98	Identical		VC-unique
JTY_RS00385	K00600	glycine hydroxymethyltransferase[2.1.2.1]	Glycine, serine and threonine metabolism [PATH:ko00260]	1	Gly	95.4253	89.4523	0.0932543	0.620491	-	0.58	176.175	176.889	-0.00583494	0.288626	-	1.45			VC-unique	VC-unique
JTY_RS05835	K00600	glycine hydroxymethyltransferase[2.1.2.1]	Glycine, serine and threonine metabolism [PATH:ko00260]	1	Gly	410.86	376.472	0.126105	0.480039	-	0.58	254.833	355.988	-0.482274	0.645032	-	1.45	Identical
JTY_RS09900	K00273	D-amino-acid oxidase[1.4.3.3]	Glycine, serine and threonine metabolism [PATH:ko00260]	2	Gly-degrade	152.995	135.092	0.179551	0.248375	-	0.58	175.431	112.954	0.635175	0.65384	-	1.45
JTY_RS10975	K00765	ATP phosphoribosyltransferase[2.4.2.17]	Histidine metabolism [PATH:ko00340]	1	Histidine	18.9027	20.3319	-0.105156	0.81912	-	0.82	111.875	41.0034	1.44807	0.224329	-	1.6	Identical
JTY_RS10980	K01523	phosphoribosyl-ATP pyrophosphohydrolase[3.6.1.31]	Histidine metabolism [PATH:ko00340]	2	Histidine	9.89695	9.10652	0.120083	0.855884	-	0.82	129.396	16.774	2.94749	0.0798754	-	1.6
JTY_RS08360	K01496	phosphoribosyl-AMP cyclohydrolase[3.5.4.19]	Histidine metabolism [PATH:ko00340]	3	Histidine	53.2576	77.9554	-0.549661	0.0659301	-	0.82	101.68	62.9957	0.690711	0.711917	-	1.6
JTY_RS08345	K01814	phosphoribosylformimino-5-aminoimidazole carboxamide ribotide isomerase[5.3.1.16]	Histidine metabolism [PATH:ko00340]	4	Histidine	119.591	180.61	-0.594772	2.51108e-06	-	0.82	103.799	118.953	-0.196597	0.46265	-	1.6			VC-unique
JTY_RS08355	K02500	cyclase [EC:4.1.3.-][-]	Histidine metabolism [PATH:ko00340]	5	Histidine	173.218	281.673	-0.701427	4.8651e-07	-	0.82	126.36	120.119	0.0730783	0.935022	-	1.6	Identical		VC-unique
JTY_RS08335	K01693	imidazoleglycerol-phosphate dehydratase[4.2.1.19]	Histidine metabolism [PATH:ko00340]	6	Histidine	108.747	102.94	0.0791632	0.821801	-	0.82	98.8064	104.843	-0.085556	0.941295	-	1.6
JTY_RS08330	K00817	histidinol-phosphate aminotransferase[2.6.1.9]	Histidine metabolism [PATH:ko00340]	7	Histidine	102.053	97.1113	0.0716137	0.723196	-	0.82	121.167	101.084	0.261437	0.787897	-	1.6	Identical		VC-unique
JTY_RS19675	K00817	histidinol-phosphate aminotransferase[2.6.1.9]	Histidine metabolism [PATH:ko00340]	7	Histidine	99.4172	78.3615	0.343351	0.0128691	-	0.82	222.198	126.908	0.808061	0.984732	-	1.6	Identical		VC-unique
JTY_RS16250	K05602	histidinol-phosphatase[3.1.3.15]	Histidine metabolism [PATH:ko00340]	8	Histidine	71.9989	71.1857	0.0163873	1	-	0.82	166.636	74.3428	1.16443	0.683803	-	1.6			VC-unique
JTY_RS08325	K00013	histidinol dehydrogenase[1.1.1.23]	Histidine metabolism [PATH:ko00340]	9	Histidine	231.544	313.472	-0.437051	0.000291941	-	0.82	223.757	144.545	0.63041	0.519751	-	1.6			VC-unique
JTY_RS19290	K18911	L-histidine Nalpha-methyltransferase[2.1.1.44]	Histidine metabolism [PATH:ko00340]	10-degrade	Histidine	47.1354	60.5677	-0.361737	0.0275758	-	0.82	113.913	64.3526	0.82386	0.979752	-	1.6			VC-unique
JTY_RS19340	K01649	2-isopropylmalate synthase[2.3.3.13]	Valine, leucine and isoleucine biosynthesis [PATH:ko00290]	1	Leu	694.997	490.739	0.502052	0.000454828	-	0.72	301.751	585.73	-0.95688	0.438047	-	1.07	VB1-VC		VC-unique
JTY_RS15465	K01703	3-isopropylmalate/(R)-2-methylmalate dehydratase large subunit[4.2.1.35]	Valine, leucine and isoleucine biosynthesis [PATH:ko00290]	2	Leu	402.03	584.776	-0.540578	0.000765346	-	0.72	173.054	304.363	-0.814568	0.132745	-	1.07	Identical		VC-unique
JTY_RS15460	K01704	3-isopropylmalate/(R)-2-methylmalate dehydratase small subunit[4.2.1.35]	Valine, leucine and isoleucine biosynthesis [PATH:ko00290]	2	Leu	311.964	381.911	-0.291858	0.0835807	-	0.72	170.692	228.969	-0.423755	0.0674915	-	1.07
JTY_RS19335	K00928	aspartate kinase[2.7.2.4]	Lysine biosynthesis [PATH:ko00300]	1	Lys	519.035	504.246	0.0417042	0.917391	-	0.7	226.213	451.295	-0.996388	0.21128	-	1.5	Identical		VC-unique
JTY_RS06865	K00003	homoserine dehydrogenase[1.1.1.3]	Lysine biosynthesis [PATH:ko00300]	2	Lys	325.023	278.505	0.222834	0.164465	-	0.7	157.271	246.588	-0.648854	0.503394	-	1.5			VC-unique
JTY_RS19330	K00133	aspartate-semialdehyde dehydrogenase[1.2.1.11]	Lysine biosynthesis [PATH:ko00300]	2	Lys	255.582	309.086	-0.274219	0.0228478	-	0.7	193.234	238.487	-0.303566	0.614822	-	1.5			VC-unique
JTY_RS14230	K01714	4-hydroxy-tetrahydrodipicolinate synthase[4.3.3.7]	Lysine biosynthesis [PATH:ko00300]	3	Lys	337.838	271.429	0.315755	0.0458607	-	0.7	180.9	246.384	-0.445719	0.565799	-	1.5			VC-unique
JTY_RS14335	K00215	4-hydroxy-tetrahydrodipicolinate reductase[1.17.1.8]	Lysine biosynthesis [PATH:ko00300]	4	Lys	128.607	150.789	-0.229557	0.104288	-	0.7	94.5859	175.015	-0.887785	0.0146739	-	1.5	Identical		VC-unique
JTY_RS06400	K00674	2,3,4,5-tetrahydropyridine-2-carboxylate N-succinyltransferase[2.3.1.117]	Lysine biosynthesis [PATH:ko00300]	5	Lys	269.1	239.123	0.170388	0.380295	-	0.7	324.444	314.097	0.0467607	0.998462	-	1.5	Identical		VC-unique
JTY_RS08615	K00821	acetylornithine/N-succinyldiaminopimelate aminotransferase[2.6.1.17]	Lysine biosynthesis [PATH:ko00300]	6	Lys	56.398	63.1532	-0.163212	0.374791	-	0.7	139.05	48.3213	1.52487	0.061245	-	1.5			VC-unique
JTY_RS12050	K00821	acetylornithine/N-succinyldiaminopimelate aminotransferase[2.6.1.17]	Lysine biosynthesis [PATH:ko00300]	6	Lys	16.1847	15.0222	0.107534	0.846201	-	0.7	65.2257	18.3415	1.83033	0.262128	-	1.5			VC-unique
JTY_RS06405	K01439	succinyl-diaminopimelate desuccinylase[3.5.1.18]	Lysine biosynthesis [PATH:ko00300]	7	Lys	159.498	159.565	-0.000602592	0.950909	-	0.7	265.923	180.916	0.555691	0.799316	-	1.5	Identical		VC-unique
JTY_RS14095	K01778	diaminopimelate epimerase[5.1.1.7]	Lysine biosynthesis [PATH:ko00300]	8	Lys	314.479	250.809	0.326376	0.0198789	-	0.7	203.582	230.235	-0.1775	0.799316	-	1.5	Identical		VC-unique
JTY_RS06860	K01586	diaminopimelate decarboxylase[4.1.1.20]	Lysine biosynthesis [PATH:ko00300]	9	Lys	201.44	186.327	0.112512	0.611025	-	0.7	132.839	184.473	-0.473728	0.216749	-	1.5			VC-unique
JTY_RS11180	K01928	UDP-N-acetylmuramoyl-L-alanyl-D-glutamate--2,6-diaminopimelate ligase[6.3.2.13]	Lysine biosynthesis [PATH:ko00300]		Lys	67.4262	68.6046	-0.0249954	0.825488	-	0.7	149.387	51.116	1.54721	0.0782789	-	1.5	Identical		VC-unique
JTY_RS11175	K01929	UDP-N-acetylmuramoyl-tripeptide--D-alanyl-D-alanine ligase[6.3.2.10]	Lysine biosynthesis [PATH:ko00300]		Lys	70.2689	76.2143	-0.117174	0.403833	-	0.7	118.211	64.3977	0.876289	0.753348	-	1.5	VC-Control		VC-unique
JTY_RS04550	K14267	N-succinyldiaminopimelate aminotransferase[2.6.1.17]	Lysine biosynthesis [PATH:ko00300]		Lys	26.6978	34.6341	-0.375471	0.154409	-	0.7	196.457	59.72	1.71793	0.167067	-	1.5			VC-unique	VC-unique
JTY_RS20030	K04518	prephenate dehydratase[4.2.1.51]	Phenylalanine, tyrosine and tryptophan biosynthesis [PATH:ko00400]	1	Phe	109.456	115.208	-0.0738889	0.550647	-	0.81	191.487	84.5962	1.17858	0.275213	-	0.84			VC-unique
JTY_RS05025	K04093	chorismate mutase[5.4.99.5]	Phenylalanine, tyrosine and tryptophan biosynthesis [PATH:ko00400]	1	Phe-Tyr	272.359	200.415	0.442515	0.0163393	-	0.8	256.111	261.937	-0.0324514	0.551183	-	1.3
JTY_RS09795	K04093	chorismate mutase[5.4.99.5]	Phenylalanine, tyrosine and tryptophan biosynthesis [PATH:ko00400]	1	Phe-Tyr	43.3898	96.6672	-1.15567	1.56878e-09	DOWN	0.8	91.9924	145.04	-0.656865	0.0496328	-	1.3	Identical
JTY_RS08330	K00817	histidinol-phosphate aminotransferase[2.6.1.9]	Phenylalanine, tyrosine and tryptophan biosynthesis [PATH:ko00400]	3	Phe-Tyr	102.053	97.1113	0.0716137	0.723196	-	0.8	121.167	101.084	0.261437	0.787897	-	1.3	Identical		VC-unique
JTY_RS19675	K00817	histidinol-phosphate aminotransferase[2.6.1.9]	Phenylalanine, tyrosine and tryptophan biosynthesis [PATH:ko00400]	3	Phe-Tyr	99.4172	78.3615	0.343351	0.0128691	-	0.8	222.198	126.908	0.808061	0.984732	-	1.3	Identical		VC-unique
JTY_RS11275	K01626	3-deoxy-7-phosphoheptulonate synthase[2.5.1.54]	Phenylalanine, tyrosine and tryptophan biosynthesis [PATH:ko00400]	1	Phe-Tyr-Trp	329.668	337.654	-0.0345328	0.748016	-	0.65	204.356	360.18	-0.817634	0.375568	-	0.9	Identical		VC-unique
JTY_RS13195	K01735	3-dehydroquinate synthase[4.2.3.4]	Phenylalanine, tyrosine and tryptophan biosynthesis [PATH:ko00400]	2	Phe-Tyr-Trp	104.984	125.162	-0.253626	0.0458419	-	0.65	129.703	87.6548	0.565312	0.849557	-	0.9			VC-unique
JTY_RS13190	K03786	3-dehydroquinate dehydratase II[4.2.1.10]	Phenylalanine, tyrosine and tryptophan biosynthesis [PATH:ko00400]	3	Phe-Tyr-Trp	172.653	186.688	-0.112753	0.446816	-	0.65	170.44	135.95	0.326195	0.921631	-	0.9			VC-unique
JTY_RS13275	K00014	shikimate dehydrogenase[1.1.1.25]	Phenylalanine, tyrosine and tryptophan biosynthesis [PATH:ko00400]	4	Phe-Tyr-Trp	176.396	242.937	-0.461771	0.00128102	-	0.65	121.202	94.066	0.365664	0.852747	-	0.9
JTY_RS13200	K00891	shikimate kinase[2.7.1.71]	Phenylalanine, tyrosine and tryptophan biosynthesis [PATH:ko00400]	5	Phe-Tyr-Trp	70.4513	71.0813	-0.0128427	0.896257	-	0.65	76.9153	37.728	1.02764	0.482687	-	0.9	Identical		VC-unique
JTY_RS16750	K00800	3-phosphoshikimate 1-carboxyvinyltransferase[2.5.1.19]	Phenylalanine, tyrosine and tryptophan biosynthesis [PATH:ko00400]	6	Phe-Tyr-Trp	150.681	152.719	-0.0193772	0.880581	-	0.65	402.177	128.3	1.6483	0.148553	-	0.9			VC-unique
JTY_RS13205	K01736	chorismate synthase[4.2.3.5]	Phenylalanine, tyrosine and tryptophan biosynthesis [PATH:ko00400]	7	Phe-Tyr-Trp	376.722	403.71	-0.099821	0.449543	-	0.65	209.54	199.448	0.0712098	0.962922	-	0.9	Identical		VC-unique
JTY_RS12590	K00147	glutamate-5-semialdehyde dehydrogenase[1.2.1.41]	Arginine and proline metabolism [PATH:ko00330]	2	Pro	132.652	131.811	0.0091705	0.968656	-		178.982	153.392	0.222587	0.849557	-		Identical		VC-unique
JTY_RS02620	K00286	pyrroline-5-carboxylate reductase[1.5.1.2]	Arginine and proline metabolism [PATH:ko00330]	3	Pro	129.176	130.494	-0.0146405	0.858959	-		161.866	196.833	-0.282175	0.104308	-		Identical		VC-unique
JTY_RS04460	K01259	proline iminopeptidase[3.4.11.5]	Arginine and proline metabolism [PATH:ko00330]	3-b	Pro	11.3013	20.5358	-0.861658	0.135128	-		229.031	46.5722	2.298	0.106008	-				VC-unique
JTY_RS03840	K00058	D-3-phosphoglycerate dehydrogenase[1.1.1.95]	Glycine, serine and threonine metabolism [PATH:ko00260]	1	Ser	14.147	15.4853	-0.130401	0.906014	-	0.7	176.804	27.3683	2.69157	0.0490519	UP	1.23	Identical
JTY_RS15515	K00058	D-3-phosphoglycerate dehydrogenase[1.1.1.95]	Glycine, serine and threonine metabolism [PATH:ko00260]	1	Ser	195.714	257.503	-0.395839	0.000725507	-	0.7	269.907	213.263	0.339832	0.950196	-	1.23	Identical		VC-unique
JTY_RS04680	K00831	phosphoserine aminotransferase[2.6.1.52]	Glycine, serine and threonine metabolism [PATH:ko00260]	2	Ser	213.073	180.18	0.241907	0.0714029	-	0.7	256.202	230.164	0.154615	0.924032	-	1.23			VC-unique
JTY_RS15765	K01079	phosphoserine phosphatase[3.1.3.3]	Glycine, serine and threonine metabolism [PATH:ko00260]	3	Ser	159.761	223.762	-0.486042	5.30964e-05	-	0.7	158.231	190.911	-0.270864	0.247299	-	1.23	Identical		VC-unique
JTY_RS19335	K00928	aspartate kinase[2.7.2.4]	Glycine, serine and threonine metabolism [PATH:ko00260]	1	Thr	519.035	504.246	0.0417042	0.917391	-	0.76	226.213	451.295	-0.996388	0.21128	-	1.8	Identical		VC-unique
JTY_RS19330	K00133	aspartate-semialdehyde dehydrogenase[1.2.1.11]	Glycine, serine and threonine metabolism [PATH:ko00260]	2	Thr	255.582	309.086	-0.274219	0.0228478	-	0.76	193.234	238.487	-0.303566	0.614822	-	1.8			VC-unique
JTY_RS06865	K00003	homoserine dehydrogenase[1.1.1.3]	Glycine, serine and threonine metabolism [PATH:ko00260]	3	Thr	325.023	278.505	0.222834	0.164465	-	0.76	157.271	246.588	-0.648854	0.503394	-	1.8			VC-unique
JTY_RS06880	K00872	homoserine kinase[2.7.1.39]	Glycine, serine and threonine metabolism [PATH:ko00260]	4	Thr	131.404	138.767	-0.0786581	0.544074	-	0.76	129.743	112.192	0.209685	0.541596	-	1.8	Identical		VC-unique
JTY_RS06870	K01733	threonine synthase[4.2.3.1]	Glycine, serine and threonine metabolism [PATH:ko00260]	5	Thr	328.022	345.716	-0.0757987	0.559737	-	0.76	139.456	231.95	-0.734004	0.217003	-	1.8			VC-unique
JTY_RS08205	K01754	threonine dehydratase[4.3.1.19]	Glycine, serine and threonine metabolism [PATH:ko00260]	6	Thr-degrade	285.227	280.887	0.0221196	0.988738	-	0.76	160.17	228.754	-0.514191	0.420764	-	1.8			VC-unique
JTY_RS08375	K01657	anthranilate synthase component I[4.1.3.27]	Phenylalanine, tyrosine and tryptophan biosynthesis [PATH:ko00400]	1	Trp	195.167	173.11	0.173021	0.256244	-	0.65	193.539	211.662	-0.129142	0.542612	-	0.9	Identical
JTY_RS08385	K01609	indole-3-glycerol phosphate synthase[4.1.1.48]	Phenylalanine, tyrosine and tryptophan biosynthesis [PATH:ko00400]	2	Trp	667.055	578.313	0.205956	0.314693	-	0.65	198.898	564.937	-1.50607	0.137949	-	0.9			VC-unique
JTY_RS08395	K01695	tryptophan synthase alpha chain[4.2.1.20]	Phenylalanine, tyrosine and tryptophan biosynthesis [PATH:ko00400]	3	Trp	550.001	654.387	-0.250711	0.0576079	-	0.65	136.869	654.587	-2.25778	0.0256507	DOWN	0.9
JTY_RS08390	K01696	tryptophan synthase beta chain[4.2.1.20]	Phenylalanine, tyrosine and tryptophan biosynthesis [PATH:ko00400]	3	Trp	492.035	423.817	0.215322	0.238709	-	0.65	143.501	628.86	-2.13167	0.0158818	DOWN	0.9			VC-unique
JTY_RS19565	K04517	prephenate dehydrogenase[1.3.1.12]	Phenylalanine, tyrosine and tryptophan biosynthesis [PATH:ko00400]	1	Tyr	51.8507	48.0657	0.109356	0.61126	-	0.65	176.679	57.7244	1.61387	0.182891	-	1.3			VC-unique
JTY_RS08205	K01754	threonine dehydratase[4.3.1.19]	Valine, leucine and isoleucine biosynthesis [PATH:ko00290]	1	Val-Leu-Ile	285.227	280.887	0.0221196	0.988738	-	0.68	160.17	228.754	-0.514191	0.420764	-	1.2			VC-unique
JTY_RS15560	K01652	acetolactate synthase I/II/III large subunit[2.2.1.6]	Valine, leucine and isoleucine biosynthesis [PATH:ko00290]	2	Val-Leu-Ile	274.211	234.654	0.224756	0.153983	-	0.68	213.395	269.463	-0.336561	0.686112	-	1.2	Identical		VC-unique	VC-unique
JTY_RS18140	K01652	acetolactate synthase I/II/III large subunit[2.2.1.6]	Valine, leucine and isoleucine biosynthesis [PATH:ko00290]	2	Val-Leu-Ile	24.9833	27.3558	-0.130884	0.599379	-	0.68	138.208	34.6493	1.99594	0.128115	-	1.2			VC-unique
JTY_RS18325	K01652	acetolactate synthase I/II/III large subunit[2.2.1.6]	Valine, leucine and isoleucine biosynthesis [PATH:ko00290]	2	Val-Leu-Ile	72.6816	92.6564	-0.350301	0.00299991	-	0.68	216.615	80.6783	1.42488	0.128008	-	1.2			VC-unique
JTY_RS09460	K01652	acetolactate synthase I/II/III large subunit[2.2.1.6]	Valine, leucine and isoleucine biosynthesis [PATH:ko00290]	2	Val-Leu-Ile	68.2251	92.0282	-0.431774	0.000171942	-	0.68	168.631	72.4254	1.21931	0.33477	-	1.2	Identical		VC-unique
JTY_RS15555	K01653	acetolactate synthase I/III small subunit[2.2.1.6]	Valine, leucine and isoleucine biosynthesis [PATH:ko00290]	2	Val-Leu-Ile	234.163	215.801	0.117812	0.532975	-	0.68	94.0036	326.861	-1.79789	0.00167082	DOWN	1.2
JTY_RS15550	K00053	ketol-acid reductoisomerase[1.1.1.86]	Valine, leucine and isoleucine biosynthesis [PATH:ko00290]	3	Val-Leu-Ile	326.292	299.93	0.121538	0.501248	-	0.68	218.92	338.312	-0.62795	0.471001	-	1.2			VC-unique
JTY_RS01015	K01687	dihydroxy-acid dehydratase[4.2.1.9]	Valine, leucine and isoleucine biosynthesis [PATH:ko00290]	4	Val-Leu-Ile	228.324	219.927	0.0540539	0.814027	-	0.68	239.785	258.528	-0.10858	0.569742	-	1.2	Identical	Identical	VC-unique
JTY_RS11445	K00826	branched-chain amino acid aminotransferase[2.6.1.42]	Valine, leucine and isoleucine biosynthesis [PATH:ko00290]	5	Val-Leu-Ile	221.576	242.615	-0.130864	0.283203	-	0.68	202.896	211.88	-0.0625051	0.425412	-	1.2			VC-unique

[truncated: 2 more sheets: Supplementary Table 11, Supplementary Table 12]
